# Supplementary material for: Genomic diversity, chromosomal rearrangements, and interspecies hybridization in the Ogataea polymorpha species complex
Source: G3 (Bethesda). 2021 Jun 18;11(8):jkab211. doi: 10.1093/g3journal/jkab211 (PMC8496258; doi:10.1093/g3journal/jkab211)
Supplement: jkab211_Supplementary_Data [file jkab211_supplementary_data.zip]

Archive with 11 entries (10 files):
- jkab211-suppl_data/
- jkab211-suppl_data/GENETICS-G3-2021-402608-s01.docx
- jkab211-suppl_data/GENETICS-G3-2021-402608-s02.pdf
- jkab211-suppl_data/GENETICS-G3-2021-402608-s03.pdf
- jkab211-suppl_data/GENETICS-G3-2021-402608-s04.pdf
- jkab211-suppl_data/GENETICS-G3-2021-402608-s05.pdf
- jkab211-suppl_data/GENETICS-G3-2021-402608-s06.xlsx
- jkab211-suppl_data/GENETICS-G3-2021-402608-s07.xlsx
- jkab211-suppl_data/GENETICS-G3-2021-402608-s08.xlsx
- jkab211-suppl_data/GENETICS-G3-2021-402608-s09.xlsx
- jkab211-suppl_data/GENETICS-G3-2021-402608-s10.xlsx
