# Supplementary material for: Genomic diversity, chromosomal rearrangements, and interspecies hybridization in the Ogataea polymorpha species complex
Source: G3 (Bethesda). 2021 Jun 18;11(8):jkab211. doi: 10.1093/g3journal/jkab211 (PMC8496258; doi:10.1093/g3journal/jkab211)
Supplement: jkab211_Supplementary_Data [file jkab211_supplementary_data.zip › jkab211-suppl_data/GENETICS-G3-2021-402608-s06.xlsx]

## Sheet: Opar (2)
Table S1. Summary of O. parapolymorpha genetic variation by scaffold
		Strain
		Opar1 (Type strain)	Opar2	Opar4
s1	SNP	2240	2	2
	Indel	79	7	6
s2	SNP	4278	7	7
	indel	146	20	20
s3	SNP	16470	16	15
	indel	485	91	91
s5	SNP	5278	7	5
	indel	124	18	18
s6	SNP	6256	1	1
	indel	167	28	28
s7	SNP	19355	9	7
	indel	558	105	103
s8	SNP	5457	91	90
	indel	178	42	41
s9	SNP	10928	13	12
	indel	283	56	55
s10	SNP	4708	8	8
	indel	162	24	23
s11	SNP	8353	14	14
	indel	240	52	51
s12	SNP	18287	22	21
	indel	493	77	75
s13	SNP	11420	17	15
	indel	306	49	47
total	SNP	113030	207	197
	indel	3221	569	558
per kb	SNP	12.7375	0.0232113	0.0220969
	indel	0.36298	0.0638031	0.0625892
