# Supplementary material for: Genomic diversity, chromosomal rearrangements, and interspecies hybridization in the Ogataea polymorpha species complex
Source: G3 (Bethesda). 2021 Jun 18;11(8):jkab211. doi: 10.1093/g3journal/jkab211 (PMC8496258; doi:10.1093/g3journal/jkab211)
Supplement: jkab211_Supplementary_Data [file jkab211_supplementary_data.zip › jkab211-suppl_data/GENETICS-G3-2021-402608-s07.xlsx]

## Sheet: Ohag_contigs (2)
Table S2. Summary of O. haglerorum genetic variation across 22 largest contigs
		Strain
		Ohag1	Ohag2	Ohag3	Ohag4	Ohag5	Ohag6	Ohag7	Ohag8	Ohag9	Ohag11	Ohag12	Ohag13	Ohag14	Ohag15	Ohag16	Ohag17	Ohag18	Ohag19	Ohag20	Ohag21	Ohag22
contig 1	SNP	1963	2097	2095	2018	2029	2009	1950	1932	1994	1906	2004	1979	1985	1961	1992	1994	1976	1943	1986	2041	2136
	Indel	90	93	108	100	97	97	89	96	89	92	98	91	92	95	94	89	84	92	111	103	84
contig 2	SNP	1722	1631	1649	1661	1788	1792	1705	1840	1888	984	1801	1840	1872	1844	1680	1837	1838	1842	1801	1787	1600
	indel	66	52	64	54	69	66	71	75	95	49	96	73	69	85	79	81	78	86	84	75	80
contig 3	SNP	1647	1617	1607	1604	1626	1624	1601	1629	1619	1005	1501	1690	1629	1675	1663	1639	1637	1669	1626	1629	1466
	indel	72	65	61	56	64	67	71	70	68	42	64	70	66	66	66	71	74	79	70	68	72
contig 4	SNP	1473	1451	1357	1357	1488	1488	1456	1448	1404	1196	1345	1552	1504	1360	1305	1374	1374	1541	1507	1474	1440
	indel	60	65	71	66	58	62	56	64	66	52	55	61	62	59	48	48	51	72	55	58	56
contig 5	SNP	1619	1539	1608	1607	1617	1620	1539	1633	1589	1370	1588	1652	1622	1593	1545	1543	1546	1579	1607	1610	1567
	indel	71	58	72	71	77	75	77	80	80	51	73	79	74	81	60	63	69	74	74	75	64
contig 6	SNP	1319	1446	1296	1297	1206	1205	1381	1219	1231	1010	1219	1264	1326	1317	1368	1352	1356	1223	1352	1243	1374
	indel	81	85	71	68	62	61	82	59	50	66	70	73	62	70	61	80	79	56	72	55	72
contig 7	SNP	1208	1104	1253	1258	1317	1315	1242	1532	1435	822	1148	1384	1357	1333	1315	1230	1232	1335	1366	1402	1227
	indel	49	46	58	56	66	65	53	65	72	36	55	65	69	52	63	48	51	63	65	73	55
contig 8	SNP	1225	1227	1565	1588	1566	1498	1131	1587	1579	883	1577	1529	1455	1538	1581	1151	1151	1568	1527	1541	1172
	indel	46	49	57	59	68	65	41	56	67	32	66	61	54	64	70	41	42	60	69	65	43
contig 9	SNP	1088	1171	1018	1019	1012	1011	1112	1052	1022	917	993	1011	1033	1024	1047	1086	1086	1017	965	1019	1041
	indel	49	49	57	53	49	46	55	47	49	49	44	51	45	45	52	44	47	49	49	44	54
contig 10	SNP	579	688	650	648	685	688	637	720	720	356	448	709	718	690	702	690	691	727	670	712	617
	indel	28	26	34	33	37	40	29	44	41	21	24	42	41	29	35	27	27	45	32	40	29
contig 11	SNP	1300	1266	1270	1266	917	910	934	1028	967	1030	951	999	970	889	904	968	968	987	983	975	1310
	indel	64	63	60	60	49	46	43	50	46	52	48	51	45	45	51	46	44	46	53	53	60
contig 12	SNP	685	673	952	913	1000	1024	634	1004	1014	532	957	1030	951	985	954	663	662	1010	983	922	657
	indel	50	37	78	65	70	74	41	80	81	26	78	77	65	81	76	36	33	83	72	74	35
contig 13	SNP	558	513	556	553	487	489	544	546	592	299	550	593	567	568	546	598	596	578	558	560	479
	indel	19	19	22	19	16	15	16	17	16	10	13	21	18	18	14	15	13	16	16	14	13
contig 14	SNP	558	525	636	636	552	552	649	651	638	503	631	628	642	649	612	670	670	653	678	665	530
	indel	16	12	24	20	18	17	23	19	19	17	17	21	20	22	22	19	21	21	26	21	18
contig 15	SNP	427	418	492	493	439	439	423	462	480	395	455	454	445	486	466	425	424	455	450	465	411
	indel	30	27	32	30	27	29	35	34	27	31	27	33	31	25	34	34	31	31	30	33	28
contig 16	SNP	483	522	563	563	466	460	523	564	512	451	502	539	490	459	484	554	550	535	501	468	512
	indel	17	15	23	20	21	17	18	17	24	22	23	19	16	13	21	15	14	20	20	16	16
contig 17	SNP	384	391	382	381	357	356	411	392	376	348	231	396	344	334	366	391	391	363	377	410	410
	indel	11	17	11	9	14	14	13	10	11	12	6	10	14	12	14	8	9	12	16	12	16
contig 18	SNP	325	316	278	278	261	263	344	312	296	190	260	299	283	270	280	349	348	273	277	253	304
	indel	10	10	14	10	7	7	13	15	10	7	7	6	7	11	12	12	11	9	9	13	12
contig 19	SNP	257	421	315	316	418	421	298	320	320	271	337	336	428	346	336	280	279	322	339	323	299
	indel	22	26	17	15	24	24	12	15	19	16	15	15	19	14	16	14	14	13	14	14	24
contig 20	SNP	326	311	281	281	304	304	345	328	303	372	305	304	330	337	327	383	382	301	330	376	321
	indel	12	8	11	9	12	12	13	14	8	11	10	11	13	9	11	12	12	14	14	13	12
contig 21	SNP	243	194	204	203	217	217	229	229	238	5	209	221	240	206	240	227	226	196	237	239	170
	indel	11	9	8	6	8	6	18	9	12	0	3	13	11	2	9	11	11	12	14	15	9
contig 22	SNP	113	113	103	102	105	107	132	100	103	95	118	167	171	101	102	136	127	163	161	101	125
	indel	5	10	9	9	11	10	10	7	12	8	7	12	9	8	10	17	7	9	11	10	6
total	SNP	19971	19938	20581	20508	20238	20189	19665	20899	20725	15424	19523	20997	20793	20447	20234	19953	19913	20699	20788	20663	19534
	indel	979	931	1055	974	1009	1001	989	1026	1059	821	974	1053	1003	1002	1015	943	934	1043	1078	1047	969
per kb	SNP	2.25788	2.25307	2.32152	2.31399	2.28287	2.27858	2.22012	2.35688	2.33777	1.74216	2.20287	2.36977	2.346	2.30758	2.28025	2.25101	2.2466	2.33531	2.34535	2.33097	2.20594
	indel	0.110684	0.105206	0.119003	0.1099	0.113817	0.112976	0.111655	0.115707	0.119455	0.092733	0.109901	0.118844	0.113165	0.113082	0.114384	0.106385	0.105374	0.117674	0.121623	0.118111	0.109427
