# Supplementary material for: Genomic diversity, chromosomal rearrangements, and interspecies hybridization in the Ogataea polymorpha species complex
Source: G3 (Bethesda). 2021 Jun 18;11(8):jkab211. doi: 10.1093/g3journal/jkab211 (PMC8496258; doi:10.1093/g3journal/jkab211)
Supplement: jkab211_Supplementary_Data [file jkab211_supplementary_data.zip › jkab211-suppl_data/GENETICS-G3-2021-402608-s08.xlsx]

## Sheet: Oang_contigs
Table S3. Summary of O. angusta genetic variation across 15 largest contigs
		Strain
		Oang1	Oang2	Oang3	Oang4	Oang5	Oang6	Oang7	Oang8	Oang10
contig 1	SNP	7072	8008	7497	7445	7466	7316	7480	7284	7635
	Indel	281	330	299	280	300	276	280	226	274
contig 2	SNP	4094	4497	4202	4278	4193	3934	4299	4293	4285
	indel	142	154	129	127	131	122	142	130	124
contig 3	SNP	3969	4486	4191	4121	4198	3932	4262	4167	4232
	indel	120	120	115	118	118	115	113	124	125
contig 4	SNP	4816	4974	4821	4764	4812	4622	4655	4630	4923
	indel	144	146	138	128	130	136	130	115	147
contig 5	SNP	4105	4749	4266	4367	4273	4053	4338	4232	4383
	indel	132	142	117	124	119	120	105	109	122
contig 6	SNP	3800	4237	3944	3980	3945	3797	3870	3651	4000
	indel	130	150	122	135	124	127	149	120	124
contig 7	SNP	3833	4163	3903	4090	3902	3837	4096	3760	4047
	indel	156	170	182	160	178	168	182	149	173
contig 8	SNP	3117	3354	3024	3036	3017	3068	3160	3210	3108
	indel	113	107	104	96	101	98	113	107	113
contig 9	SNP	2830	3101	2905	3008	2904	2827	2834	2829	2925
	indel	81	100	78	92	78	87	84	88	75
contig 10	SNP	2314	2537	2438	2388	2377	2361	2347	2322	2437
	indel	80	93	88	86	89	78	81	75	90
contig 11	SNP	2172	2198	2216	2134	2199	2031	2156	2136	2047
	indel	60	86	73	90	72	72	80	71	65
contig 12	SNP	2370	1983	2079	2110	2072	1919	1780	1832	1996
	indel	147	78	97	96	96	89	82	72	29
contig 13	SNP	1729	1930	1781	1704	1792	1684	1730	1648	1652
	indel	71	88	64	64	68	67	66	51	68
contig 14	SNP	952	1074	918	876	918	931	954	967	897
	indel	22	24	14	16	15	18	22	20	18
contig 15	SNP	18	40	31	33	31	20	26	39	38
	indel	3	3	3	3	3	1	1	2	3
total	SNP	47191	51331	48216	48334	48099	46332	47987	47000	48605
	indel	1682	1791	1623	1615	1622	1574	1630	1459	1550
per kb	SNP	5.31624	5.78278	5.4218	5.43696	5.4076	5.22213	5.38716	5.27818	5.45763
	indel	0.189484	0.201768	0.182503	0.181667	0.182356	0.177407	0.182988	0.163848	0.174042
