# Supplementary material for: Genomic diversity, chromosomal rearrangements, and interspecies hybridization in the Ogataea polymorpha species complex
Source: G3 (Bethesda). 2021 Jun 18;11(8):jkab211. doi: 10.1093/g3journal/jkab211 (PMC8496258; doi:10.1093/g3journal/jkab211)
Supplement: jkab211_Supplementary_Data [file jkab211_supplementary_data.zip › jkab211-suppl_data/GENETICS-G3-2021-402608-s09.xlsx]

## Sheet: Opol
Table S4. Summary of O. polymorpha genetic variation by chromosome
		Strain
		Opol1 (Type strain)	Opol2*	Opol3	Opol4	Opol5	Opol6	Opol7	Opol8	Opol9	Opol10	Opol11
chr 1	SNP	5073	210	6046	3452	5472	5947	6904	5759	5053	8545	5100
	Indel	233	56	269	189	218	234	302	296	209	341	217
chr2	SNP	5050	1199	7116	5652	5717	6525	7537	6354	5551	7773	5084
	indel	230	103	312	233	260	284	297	297	254	341	227
chr3	SNP	1469	2531	6504	4584	4472	4346	4715	4330	3763	6588	1504
	indel	83	107	239	171	154	149	181	167	167	220	75
chr4	SNP	7613	832	8421	6735	6165	7876	8954	8544	6925	9482	7667
	indel	339	69	348	281	248	311	355	355	291	368	336
chr5	SNP	3425	1559	5245	4986	4439	4857	5064	5085	4577	6040	3468
	indel	168	88	244	214	199	176	229	230	212	257	156
chr6	SNP	2354	1565	4388	2380	4401	4915	3919	2988	4304	6154	2367
	indel	122	131	220	135	276	294	270	176	228	302	115
chr7	SNP	1840	1713	4679	4093	4367	4412	5493	3712	3704	4725	1883
	indel	100	107	188	202	223	217	247	186	185	220	93
total	SNP	26824	9609	42399	31882	35033	38878	42586	36772	33877	49307	27073
	indel	1275	661	1820	1425	1578	1665	1881	1707	1546	2049	1219
per kb	SNP	3.00229	1.07598	4.73986	3.57261	3.91437	4.33657	4.78221	4.1178	3.80473	5.49899	3.02919
	indel	0.142705	0.0740164	0.203461	0.159681	0.176316	0.185719	0.211228	0.191153	0.173631	0.228516	0.136393
