# Supplementary material for: Genomic diversity, chromosomal rearrangements, and interspecies hybridization in the Ogataea polymorpha species complex
Source: G3 (Bethesda). 2021 Jun 18;11(8):jkab211. doi: 10.1093/g3journal/jkab211 (PMC8496258; doi:10.1093/g3journal/jkab211)
Supplement: jkab211_Supplementary_Data [file jkab211_supplementary_data.zip › jkab211-suppl_data/GENETICS-G3-2021-402608-s10.xlsx]

## Sheet: Region Variants
Table S5. Summary of genetic variation in chromosomal regions in Ogataea strains
	CENa		TELb		CEN3		MAT		REST
Strain	Total SNPs	SNPs/kb	Total SNPs	SNPs/kb	Total SNPs	SNPs/kb	Total SNPs	SNPs/kb	Total SNPs	SNPs/kb
	Relative to NCYC495
Opol1c	532	5.75148	4320	6.17137	1	0.0801796	0	0	21972	2.69273
Opol2	2	0.0216221	2177	3.10997	1	0.0801796	0	0	7430	0.910567
Opol3	407	4.4001	6921	9.88704	102	8.17832	83	3.67289	34988	4.28788
Opol4	303	3.27575	5453	7.78992	12	0.962155	14	0.619524	26112	3.2001
Opol5	284	3.07034	7684	10.977	14	1.12251	16	0.708027	27049	3.31493
Opol6	294	3.17845	8102	11.5742	16	1.28287	15	0.663776	30467	3.73382
Opol7	318	3.43791	7761	11.087	0	0	0	0	34507	4.22893
Opol8	301	3.25412	7344	10.4913	11	0.881976	9	0.398265	29118	3.56849
Opol9	253	2.73519	6583	9.40419	2	0.160359	0	0	27041	3.31395
Opol10	420	4.54064	8826	12.6084	98	7.8576	84	3.71714	39977	4.89929
Opol11	547	5.91364	4324	6.17708	1	0.0801796	1	0.0442517	22201	2.7208
	Relative to DL-1
Opar1c	1196	14.8238	10629	15.1844	74	6.43087	83	3.66268	93900	12.353
Opar2	2	0.024789	5	0.00714293	2	0.173807	0	0	200	0.0263109
Opar4	1	0.0123945	5	0.00714293	1	0.0869036	0	0	191	0.0251269
	Relative to Oang9
Oang1	317	6.27102	4999	7.69072	16	2.40493	21	1.01439	37882	4.76775
Oang2	402	7.95252	5528	8.50456	28	4.20863	43	2.07709	40909	5.14872
Oang3	365	7.22057	4872	7.49534	28	4.20863	33	1.59405	38756	4.87775
Oang4	392	7.7547	4983	7.66611	28	4.20863	35	1.69066	38801	4.88342
Oang5	360	7.12166	4822	7.41842	29	4.35894	33	1.59405	38695	4.87007
Oang6	241	4.76756	5126	7.88611	17	2.55524	24	1.15931	37033	4.6609
Oang7	235	4.64886	5205	8.00764	20	3.00616	32	1.54574	38293	4.81948
Oang8	240	4.74777	4589	7.05996	28	4.20863	42	2.02879	37957	4.77719
Oang9d	n/a	n/a	n/a	n/a	n/a	n/a	n/a	n/a	n/a	n/a
Oang10	265	5.24233	4973	7.65072	35	5.26078	40	1.93218	39090	4.91979
	Relative to Ohag10
Ohag1	115	2.99752	2324	3.31999	13	1.58963	17	0.855949	17054	2.12652
Ohag2	78	2.0331	2227	3.18142	8	0.978234	16	0.805599	17320	2.15969
Ohag3	135	3.51883	2416	3.45142	44	5.38029	41	2.06435	17562	2.18986
Ohag4	136	3.5449	2330	3.32856	44	5.38029	42	2.1147	17559	2.18949
Ohag5	76	1.98097	2035	2.90713	3	0.366838	10	0.503499	17732	2.21106
Ohag6	78	2.0331	2005	2.86428	3	0.366838	10	0.503499	17695	2.20644
Ohag7	103	2.68474	2028	2.89713	5	0.611396	9	0.453149	17080	2.12976
Ohag8	96	2.50228	2209	3.15571	4	0.489117	10	0.503499	18212	2.27091
Ohag9	81	2.1113	2123	3.03285	5	0.611396	14	0.704899	18103	2.25732
Ohag10d	n/a	n/a	n/a	n/a	n/a	n/a	n/a	n/a	n/a	n/a
Ohag11	84	2.1895	1939	2.76999	44	5.38029	42	2.1147	12907	1.60941
Ohag12	69	1.79851	2009	2.86999	6	0.733676	11	0.553849	17038	2.12452
Ohag13	109	2.84113	2142	3.05999	3	0.366838	11	0.553849	18312	2.28338
Ohag14	113	2.94539	2057	2.93856	4	0.489117	8	0.402799	18179	2.2668
Ohag15	79	2.05917	1976	2.82285	3	0.366838	15	0.755249	17896	2.23151
Ohag16	107	2.789	1878	2.68285	35	4.27978	42	2.1147	17816	2.22153
Ohag17	103	2.68474	2053	2.93285	5	0.611396	10	0.503499	17373	2.16629
Ohag18	103	2.68474	2038	2.91142	5	0.611396	10	0.503499	17358	2.16442
Ohag19	105	2.73687	2097	2.99571	4	0.489117	10	0.503499	18072	2.25345
Ohag20	107	2.789	2173	3.10428	6	0.733676	11	0.553849	17995	2.24385
Ohag21	81	2.1113	2209	3.15571	3	0.366838	8	0.402799	17913	2.23363
Ohag22	97	2.52835	2308	3.29713	34	4.1575	47	2.36645	16748	2.08836
aCentromeres defined as noncoding regions containing Ty-like and LTR elements on each chromosome
bTelomeres defined as 50 kb at the ends of each assembled chromosome
cType strain
dReference strain for variant analysis
